# Supplementary material for: [18F] FDOPA standardized uptake values of brain tumors are not exclusively dependent on LAT1 expression
Source: PLoS One. 2017 Sep 22;12(9):e0184625. doi: 10.1371/journal.pone.0184625 (PMC5609741; doi:10.1371/journal.pone.0184625)
Supplement: S1 Table — SUVmax T/S: ratio SUVmax tumor/ SUVmax contralateral striatum, SUVmax T/N: ratio SUVmax tumor/ SUVmax background; SUVpeak T/S: ratio SUVpeak tumor/ SUVpeak contralateral striatum; SUVmean T/S: SUVmean tumor / SUVmean contralateral striatum. (XLSX) [file pone.0184625.s001.xlsx]

## Sheet: Feuil1
Case	type	grade	mut IDH: 0 no; 1 yes	RT before PET: 0 no, 1 yes	CT before PET: 0 no; 1 yes	systemic TRT between PET and surgery: 0 no; 1 yes	interval surgery-PET (d)	interval RT-PET (d)	interval CT-PET (d)	LAT1 score	SUVmax	SUVpeak	SUVmean	SUVmax T/S	SUVmax T/N	SUVpeak T/S	SUVmean T/S
1	meta			1	1	1		183	0	160	9.03	6.02	4.85	1.44	2.67	1.58	1.18
2	meta			1	1	0		365	413	180	6.03	3.94	3.08	0.92	1.93	0.94	1
3	glioma	4	0	1	1	1	313	227	0	190	6.96	4.53	3.3	1.3	2.34	1.3	1.03
4	glioma	4	0	0	0	0				100	12.38	9.72	4.9	1.95	4.1	2.36	1.25
5	glioma	3	1	0	1	0	2413		3	100	4.91	2.39	2.17	1.43	2.58	1.13	0.99
6	glioma	4	0	1	1	1	183	91	0	165	8.1	5.35	3.24	1.33	2.43	1.43	1.03
7	glioma	2	1	0	0	0				240	3.94	2.58	2.45	1.12	1.86	1.13	1.1
8	glioma	4	0	1	1	0	231	138	31	50	11.21	6.6	4.44	2.18	4.83	1.92	1.49
9	glioma	4	0	1	1	0	463	356	3	180	3.54	2.56	2.14	0.91	1.65	0.96	0.99
10	meta			1	1	0		264	1548	400	5.03	2.82	3.18	0.84	1.47	0.69	0.79
11	glioma	4	0	1	1	1	226	136	0	400	5.05	3.66	3.32	0.86	1.73	0.87	0.9
12	meta			1	1	0		316	16	400	5.74	4.24	3.39	1.09	1.68	1.23	1.18
13	glioma	4	0	1	1	0	447	237	6	150	8.31	4.68	3.85	1.62	2.72	1.44	1.22
14	meta			1	1	1		310	0	180	5.26	3.8	2.87	1.07	2.13	1.11	0.95
15	meta			1	1	0		744	657	300	6.39	4.27	3.7	1.01	1.95	1.1	1.01
16	glioma	4	0	1	1	0	168	79	62	285	4.41	2.71	2.25	1.02	2.44	0.96	0.88
17	meta			1	1	1		383	0	270	3.63	2.34	2.07	0.92	2.09	0.91	0.99
18	glioma	4	0	1	1	1	304	231	0	300	5.2	2.63	2.87	1.03	1.77	0.78	0.97
19	glioma	4	0	1	1	1	249	139	115	160	5.51	3.25	2.62	0.92	1.82	0.93	0.85
20	meta			1	1	1	143	63	0	285	6.18	3.69	3.1	1.24	2.12	1.1	1.02
21	glioma	4	1	1	1	0	1825	317	1516	130	3.35	2.33	2.37	0.77	1.51	0.88	0.89
22	glioma	4	0	0	0	0				40	9.3	6.11	3.18	2.47	4.74	2.54	1.35
23	meta			1	1	0		254	29	20	3.37	2.16	2.62	0.57	1.56	0.67	0.96
24	glioma	2	1	0	0	0				30	1.64	1.64	1.64	0.32	0.55	0.49	0.53
25	glioma	2	1	0	0	0				20	6.95	4.04	3.42	1.49	2.46	1.24	1.12
26	glioma	3	1	1	1	0	441	92	177	90	2.34	2.34	2.34	0.55	0.95	0.83	0.82
27	glioma	4	0	1	1	0	147	58	65	160	5.51	3.71	3.84	0.72	1.62	0.74	0.86
28	glioma	4	0	1	1	0	303	447	33	200	7.46	4.96	3.72	1.53	2.08	1.46	1.22
